# Supplementary material for: Preparing a Liposome-Aided Drug Delivery System: The Entrapment and Release Profiles of Doxorubicin and 9-(N-Piperazinyl)-5-methyl-12(H)-quino [3,4-b][1,4]benzothiazinium Chloride with Human Serum Albumin
Source: Pharmaceutics. 2025 Feb 6;17(2):202. doi: 10.3390/pharmaceutics17020202 (PMC11860059; doi:10.3390/pharmaceutics17020202)
Supplement: Supplementary file 1 [file pharmaceutics-17-00202-s001.zip]

Archive with 1 entries (1 files):
- pharmaceutics-3415168-supplementary.pdf
